# Supplementary material for: Clinical and genetic determinants of glioblastoma survival: a retrospective study
Source: Front Mol Neurosci. 2026 Feb 26;19:1740199. doi: 10.3389/fnmol.2026.1740199 (PMC12979536; doi:10.3389/fnmol.2026.1740199)
Supplement: Supplementary file 1 [file Table_1.xlsx]

## Sheet: Data
Patient ID	Sex	Age at intervention	Age	LifeExpectancy (years)	Weight (kg)	Height (cm)	BMI	GB Grade Type	Exitu	RT	TMZ STUPP protocol	PCV (GTV+edema)	QT+Levetiracetam/Bevacizumbad	Vital Status	Global Survival in days	Free disease survival in days	Date 1st intervention	Date 2nd intervention	Relapse in days	Type of Surgery	Family history of cancer	Smoker	GB Localization Lobe	Anteroposterior distance to ventricle in mm	Craneocaudal distance to ventricle in mm	Transversal distance to ventricle in mm	Tumor Volume in cm3	DistanceVentricle	DistanceGroupTercils	COVID fecha??	HEPATITIS B	Diabetes II	SNVs/Indels	SNVs/Indels	SNVs/Indels	CNVs	CNVs	CNVs	RNA	MGMT met	EGFR	TP53	CDKN2A
1	F	55	56	1	75	163	28.2284	4	exitu	Yes	Yes		Bevacizumbad	Deceased	397		2021-03-15	2022-02-11	213	Partial Resection	No	Yes	Frontal	50	40	35	35000	12.6	far	No	Yes	No	EGFR A289D	EGFR p.E709K	EGFR p.G719D	EGFR gain	FGFR3 gain			Yes	EGFR	no TP53	no CDKN2A
2	M	59	61	2	79	185	23.0825	4	exitu	Yes	Yes		Bevacizumbad	Deceased	371		2021-03-10		202	Partial Resection	Yes	Yes	Frontal	62	48	45	66960	6.8	intermediate	No	Yes	No	EGFR Ex 20 Ins			CDKN2A loss	EGFR ampl			Yes	EGFR	no TP53	CDKN2A
3	M	59	61	2	105	162	40.0091	4	no exitu	No	No		Bevacizumbad	Alive		737	2021-02-08			Total Resection	Yes	Yes	Temporal	40	30	30	18000	11.3	intermediate	No	Yes	No	TP53 p.R248W			Negative				No	no EGFR	TP53	no CDKN2A
4	F	58	60	2	63	158	25.2363	4	exitu	Yes	Yes			Deceased	363		2021-03-29		112	Biopsy	No	Yes	Frontal, Parietal	53	58	49	75313	8.2	intermediate	Yes	No	No	TP53 p.Y234H			EGFR gain				No	no EGFR	TP53	no CDKN2A
5	F	74	76	2	66	165	24.2424	4	exitu	No	No			Deceased	418		2021-04-05	2021-04-08	177	Total Resection	No	No	Occipital	12	48	32	9216	0	close	No	Yes	Yes	TP53 p.C242W			CDKN2A			Negative	No	no EGFR	TP53	CDKN2A
6	F	50	52	2	64	167	22.9481	4	no exitu	Yes	Yes			Alive		661	2021-04-25			Total Resection	Yes	Yes	Parietal	23	25	19	5462.5	22.7	far	No	No	No	Negative			EGFR gain			Unavailable	No	no EGFR	no TP53	no CDKN2A
7	F	62	64	2	80	174	26.4236	4	no exitu	Yes	Yes		Levetiracetam	Alive		639	2021-05-17			Partial Resection	Yes	Yes	Occipital	12	10	60	3600	21.5	far	No	Yes	No	Negative			EGFR gain	CDKN2A loss	AR loss	Unavailable	No	no EGFR	no TP53	no CDKN2A
8	F	75	76	1	45	158	18.026	4	exitu	No	No		Levetiracetam	Deceased	139		2021-06-10		46	Partial Resection	Yes	Yes	Frontal	17	14	23	2737	6.2	intermediate	No	Yes	Yes	BRAF p.V600E	TP53 p.C176R		Negative				No	no EGFR	TP53	no CDKN2A
9	M	47	48	1	76	178	23.9869	x	exitu	No	No		Levetiracetam	Deceased	168		2021-06-15			Total Resection	Yes	Yes	Temporal, Occipital	56	35	50	49000	0	close	No	No	Yes	KRAS p.G12V	RETp.V804M	TP53 p.E258Q	Negative			Negative	No	no EGFR	no TP53	no CDKN2A
10	F	73	74	1	55	160	21.4844	4	no exitu	Yes	Yes		Levetiracetam	Alive		605	2021-06-20			Total Resection	No	No	Temporal	12	21	32	4032	10.2	intermediate	No	Yes	Yes	Negative			EGFR gain	CDKN2A loss	FGFR2 loss		No	no EGFR	no TP53	CDKN2A
11	F	72	73	1	72	172	24.3375	4	no exitu	Yes	Yes			Alive		561	2021-08-03			Total Resection	No	No	Occipital	32	12	15	2880	38.7	far	Yes	Yes	Yes	TP53 p.R248Q			EGFR gain			Negative	No	no EGFR	TP53	no CDKN2A
12	M	74	76	2	64	167	22.9481	4	exitu	Yes	Yes			Deceased	418		2021-07-13			Partial Resection	No	No	Frontal	30	28	25	10500	0	close	No	Yes	Yes	Negative			Negative			Negative	Yes	no EGFR	no TP53	no CDKN2A
13	F	80	81	1	48	150	21.3333	4	exitu	Yes	No	Yes		Deceased	361		2021-07-24		151	Partial Resection	Yes	Yes	Occipital	45	38	31	26505	16.9	far	No	Yes	Yes	Negative			EGFR gain	CDKN2A loss			Yes	no EGFR	no TP53	CDKN2A
14	M	74	76	2	85	165	31.2213	4	exitu	Yes	No	Yes		Deceased	266		2021-08-16		2	Biopsy	Yes	No	Temporal	43	69	37	54889.5	6.2	intermediate	No	Yes	Yes	PIK3CA p.V344E			CDKN2A loss			FGFR3-TACC3	No	no EGFR	no TP53	CDKN2A
15	M	58	58	0	80	170	27.6817	4	exitu	Yes	No			Deceased	299		2021-09-14		0	Biopsy	No	Yes	Frontal	23	19	18	3933	5.2	close	No	No	Yes	Negative			CDK2B loss	PTEN loss		Negative	Yes	no EGFR	no TP53	no CDKN2A
16	M	73	74	1	84	175	27.4286	4	no exitu	Yes	Yes			Alive		503	2021-09-30		67	Partial Resection	No	Yes	Temporal	60	46	45	62100	2.5	close	No	Yes	Yes	EGFR p.A289V			EGFR ampl	CDKN2A del	FGFR2 del	Negative	No	EGFR	no TP53	CDKN2A
17	F	64	65	1	84	160	32.8125	4	no exitu	Yes	Yes		Bevacizumbad	Alive		509	2021-09-24		0	Partial Resection	Yes	No	Parietal	17	17	13	1878.5	5.1	close	No	Yes	No	TP53 p.Y220N			Negative			Negative	No	no EGFR	TP53	no CDKN2A
18	F	46	47	1	48	163	18.0662	4	no exitu	Yes	Yes		Bevacizumbad	Alive		495	2021-10-08		96	Partial Resection	No	Yes	Parietal	14.5	14	13.5	1370.25	24.2	far	No	No	No	Negative			EGFR ampl			ExonVariant EGFR(1)-EGFR(8) EGFR vIII.E1E8.Del2	Yes	no EGFR	no TP53	no CDKN2A
19	M	73	74	1	84	175	27.4286	4	no exitu	Yes	Yes		Bevacizumbad	Alive		505	2021-09-28		159	Partial Resection	Yes	Yes	Parietal	60	46	45	62100	32.4	far	No	Yes	No	EGFR p.A289V			EGFR ampl	FGFR2 loss	CDKN2A del	EGFR(1)EGFR(8)	No	EGFR	no TP53	CDKN2A
20	F	61	62	1	103	160	40.2344	4	exitu	Yes	Yes			Deceased	56		2021-12-17			Partial Resection	Yes	Yes	Parietal	43	44	34	32164	0	close	No	Yes	Yes	Negative			EGFR ampl			Negative	No	no EGFR	no TP53	no CDKN2A
21	F	16	17	1	48	158	19.2277	4	no exitu	Yes	Yes		Bevacizumbad	Alive		464	2021-11-08			Biopsy	No	No	Frontal	37	25	41	18962.5	16.5	far	No	No	No	Negative			Negative			Negative	No	no EGFR	no TP53	no CDKN2A
22	M	75	76	1	94	175	30.6939	4	exitu	Yes	Yes		Bevacizumbad	Deceased	211		2021-11-03		211	Biopsy	Yes	No	Frontal	25	19	15	3562.5	41.2	far	Yes	Yes	No	Negative			CDKN2A loss			Degraded	No	no EGFR	TP53	CDKN2A
23	M	78	78	0	69	155	28.7201	4	no exitu	Yes	Yes			Alive		387	2022-01-24			Biopsy	Yes	No	Frontal	44	45	23	22770	30.2	far	No	Yes	Yes	Negative			Negative			Negative	No	no EGFR	no TP53	no CDKN2A
25	M	59	60	1	62	164	23.0518	4	exitu	Yes	Yes		Bevacizumbad	Deceased	253		2022-01-19		174	Partial Resection	No	No	Frontal	55	60	50	82500	0	close	Yes	Yes	Yes	TP53 p.R248Q	TP53 p.R175H		Negative			Negative	No	no EGFR	no TP53	CDKN2A
26	F	76	77	1	72	170	24.9135	4	exitu	Yes	Yes			Deceased	26		2021-12-22		26	Partial Resection	No	No	Parietal	10	12	4	240	1.5	close	Yes	Yes	No	Negative			FGFR3 ampl	CDKN2A loss		Negative	No	no EGFR	no TP53	CDKN2A
27	M	50	52	2	105	168	37.2024	4	exitu	Yes	Yes			Deceased	78		2022-01-18			Total Resection	No	Yes	Parietal	46	40	46	42320	5.2	close	Yes	Yes	No	Negative			EGFR ampl	CDKN2A loss		Negative	Yes	no EGFR	no TP53	no CDKN2A
29	F	70	73	3	2	162	0.762079	4	no exitu	Yes	Yes			Alive		534	2021-08-30			Biopsy	No	No	Temporal	10	27	35	4725	8.6	intermediate	Yes	Yes	Yes	EGFR p.A289V	PIK3CA p.R38C		Negative			Negative	No	EGFR	TP53	no CDKN2A
30	M	43	44	1	116	174	38.3142	4	no exitu	Yes	Yes			Alive		358	2022-02-22			Partial Resection	No	No	Frontal	2	8	1	8	12.65	far	Yes	No	No	Negative			Negative			Negative	No	no EGFR	TP53	no CDKN2A
31	M	56	58	2	80	180	24.6914	4	no exitu	Yes	Yes		Bevacizumbad	Alive		363	2022-02-17			Total Resection	No	Yes	Temporal	47	46	73	78913	10.23	intermediate	Yes	No	No	Negative			FGFR3 ampl			Negative	No	no EGFR	no TP53	no CDKN2A
32	F	58	60	2	60	155	24.974	4	no exitu	Yes	Yes		Bevacizumbad	Alive		344	2022-03-08			Total Resection	No	No	Frontal	33	49	32	25872	9.05	intermediate	Yes	No	No	EGFR p.A289V	TP53 p.E258K		CD274 loss			Negative	No	no EGFR	TP53	no CDKN2A
33	M	42	44	2	72	172	24.3375	4	no exitu	Yes	Yes		Bevacizumbad	Alive		415	2021-12-27		49	Partial Resection	Yes	Yes	Temporal	80	51	80	163200	9.52	intermediate	Yes	Yes	No	PTEN p.G129V			Negative			Negative	No	no EGFR	no TP53	no CDKN2A
34	M	75	76	1	80	175	26.1224	4	exitu	Yes	Yes			Deceased	20		2022-06-06		20	Biopsy	No	Yes	Temporal, Parietal	17	20	14	2380	0	close	No	Yes	No	Negative			EGFR ampl			EGFR(1)-EGFR(8)	No	no EGFR	no TP53	no CDKN2A
35	F	75	77	2	75	158	30.0433	4	exitu	Yes	Yes		Bevacizumbad	Deceased	95		2022-04-23		34	Biopsy	No	No	Parietal	10	42	24	5040	3.45	close	Yes	Yes	No	Unavailable			Unavailable			EGFR(1)-EGFR(8)	Yes	no EGFR	no TP53	no CDKN2A
36	M	60	60	0	74	185	21.6216	4	exitu	Yes	Yes		Bevacizumbad	Deceased	533		2021-01-05	2022-06-22	441	Partial Resection	Yes	Yes	Temporal	21	19	22	4389	5.2	close	No	No	No	Negative			CDKN2A loss			Negative	No	no EGFR	TP53	CDKN2A
37	M	70	73	3	73	170	25.2595	4	no exitu	Yes	Yes		Bevacizumbad	Alive		247	2022-06-13			Partial Resection	No	No	Temporal	53	35	27	25042.5	10.68	intermediate	Yes	Yes	Yes	TP53 p.C275Y			EGFR ampl	AR ampl	PTEN loss	Degraded	Yes	no EGFR	no TP53	no CDKN2A
38	M	68	68	0	72	172	24.3375	4	exitu	Yes	Yes		Bevacizumbad	Deceased	11		2022-06-16	2022-06-17	11	Partial Resection	Yes	No	Temporal	13	45	17	4972.5	7.45	intermediate	Yes	No	Yes	Negative			FGFR1 ampl	CDKN2A loss		Negative	No	no EGFR	no TP53	CDKN2A
39	F	40	40	0	70	180	21.6049	4	exitu	Yes	Yes		Bevacizumbad	Deceased	15		2022-06-27		15	Biopsy	No	No	Frontal	14	40	12	3360	6.49	intermediate	No	No	Yes	HRAS p.G12S	NTRK1 p.G595R		Negative			Negative	Yes	no EGFR	no TP53	no CDKN2A
40	M	77	78	1	75	160	29.2969	4	no exitu	Yes	Yes		Bevacizumbad	Alive		247	2022-06-13			Partial Resection	Yes	Yes	Parietal	38	34	39	25194	22.56	far	No	No	No	EGFR p.A289V			Negative			Negative	No	EGFR	no TP53	CDKN2A
42	M	78	79	1	78	178	24.6181	4	no exitu	Yes	Yes			Alive		134	2022-10-04			Biopsy	No	No	Parietal	23	12	24	3312	27.12	far	Yes	Yes	Yes	EGFR p.A289V			Negative			Negative	No	no EGFR	no TP53	no CDKN2A
43	M	42	43	1	75	172	25.3515	4	no exitu	Yes	Yes		Bevacizumbad	Alive		123	2022-10-15			Total Resection	No	No	Temporal	75	45	32	54000	12.45	intermediate	No	No	No	EGFR p.F384L			CDKN2A loss	PTEN loss		FGFR3(17) - TACC3(11)	No	EGFR	no TP53	no CDKN2A
44	M	72	72	0	78	168	27.6361	4	no exitu	Yes	Yes		Bevacizumbad	Alive		97	2022-11-10			Total Resection	No	No	Frontal	50	10	50	12500	11.7	intermediate	Yes	Yes	Yes	EGFR p.R248C			EGFR ampl			EGFR(1)-EGFR(8)	No	EGFR	no TP53	no CDKN2A
45	M	63	64	1	70	170	24.2215	4	no exitu	Yes	Yes			Alive		86	2022-11-21			Biopsy	No	No	Frontal	32	33	38	20064	14.58	far	Yes	Yes	No	BRAF p.V600E			Negative			Negative	No	no EGFR	no TP53	no CDKN2A
46	F	61	62	1	68	159	26.8977	4	no exitu	No	No			Alive		91	2022-11-16		66	Partial Resection	Yes	Yes	Occipital	21	35	12	4410	9.08	intermediate	Yes	Yes	Yes	PIK3CA p.Q546K	BRAF p.G466A		Negative			Negative	No	no EGFR	no TP53	no CDKN2A
47	F	71	72	1	78	158	31.245	4	exitu	Yes	Yes			Deceased	19		2022-11-23			Biopsy	No	Yes	Frontal	10	12	11	660	0	close	Yes	Yes	Yes	TP53 p.G244D			CDKN2A loss			Negative	Yes	no EGFR	TP53	CDKN2A
48	M	52	53	1	78	172	26.3656	4	no exitu	Yes	Yes		Bevacizumbad	Alive		84	2022-11-23			Biopsy	Yes	Yes	Temporal	31	20	19	5890	14.85	far	No	Yes	No	PIK3CA p.G118D			Negative			Negative	Yes	no EGFR	TP53	no CDKN2A
49	M	75	76	1	75	172	25.3515	4	no exitu	Yes	Yes			Alive		44	2023-01-02			Biopsy	Yes	Yes	Frontal	13	14	10	910	5.02	close	Yes	Yes	Yes	MAP2K1 p.K57N	TP53 p.Y220C		Negative			Negative	No	no EGFR	TP53	no CDKN2A
50	F	43	44	1	66	152	28.5665	4	no exitu	Yes	Yes		Bevacizumbad	Alive		29	2023-01-17			Partial Resection	No	No	Frontal	17	31	23	6060.5	8.12	intermediate	No	No	Yes	TP53 p.V272M			Negative			Negative	No	no EGFR	TP53	no CDKN2A
51	F	69	70	1	60	150	26.6667	4	no exitu	Yes	Yes			Alive		62	2022-12-15			Partial Resection	No	No	Frontal	30	21	27	8505	3.74	close	No	Yes	Yes	TP53 p.R273C			Negative			Negative	No	no EGFR	TP53	no CDKN2A
52	F	72	73	1	62	158	24.8358	4	no exitu	Yes	Yes			Alive		30	2023-01-16			Biopsy	No	No	Frontal	43	58	45	56115	2.12	close	Yes	Yes	Yes	TP53 p.G245S			CDKN2A ampl			Negative	No	EGFR	no TP53	CDKN2A
53	F	60	61	1	68	166	24.677	4	no exitu	Yes	Yes			Alive		37	2023-01-09			Biopsy	No	No	Temporal	18	12	8	864	27.01	far	No	Yes	No	EGFR p.A189D			Negative			Negative	No	no EGFR	no TP53	CDKN2A
54	F	58	59	1	62	152	26.8352	4	no exitu	Yes	Yes			Alive		238	2022-06-22		77	Partial Resection	No	No	Occipital	31	22	27	9207	21.45	far	Yes	Yes	Yes	PIK3CA p.V344E			EGFR ampl	CDKN2A del		Negative	No	EGFR	no TP53	CDKN2A
55	F	57	58	1	57	157	23.1247	4	no exitu	Yes	Yes		Bevacizumbad	Alive		243	2022-06-17			Partial Resection	No	Yes	Frontal	21	23	18	4347	14.08	far	No	No	No	TP53 p.R175H			EGFR ampl	CDKN2A loss		Negative	No	EGFR	no TP53	no CDKN2A
56	M	64	65	1	129	175	42.1224	4	exitu	Yes	Yes			Deceased	51		2022-06-06			Biopsy	No	No	Frontal	42	45	21	19845	0	close	Yes	Yes	No	TP53 p.R248W			Negative			Negative	Yes	no EGFR	TP53	no CDKN2A
58	F	46	47	1	96	158	38.4554	4	no exitu	Yes	Yes			Alive		182	2022-08-17			Total Resection	No	Yes	Temporal	48	38	21	19152	4.08	close	No	No	Yes	TP53 p. V197M	EGFR p.S678I		Negative			Negative	No	EGFR	no TP53	CDKN2A
59	M	71	72	1	104	183	31.055	4	no exitu	Yes	Yes		Bevacizumbad	Alive		251	2022-06-09			Total Resection	No	No	Temporal	38	28	21	11172	14.25	far	Yes	Yes	Yes	EGFR p.G719D			EGFR ampl			EGFRvIII.E1E8.Del1	No	EGFR	no TP53	no CDKN2A
60	M	50	51	1	79	172	26.7036	4	exitu	Yes	Yes			Deceased	114		2022-05-23			Partial Resection	No	No	Frontal	60	56	35	58800	0	close	No	Yes	Yes	EGFR p.A289V			EGFR ampl	CDKN2A loss		Negative	Yes	EGFR	no TP53	CDKN2A
61	M	63	63	0	82	178	25.8806	4	exitu	Yes	Yes					276	2022-05-15			Partial Resection	Yes	Yes	Temporal	10	32	15	10	0	close	No	Yes	Yes	TP53 p.G245S			EGFR ampl			Negative	No	EGFR	no TP53	CDKN2A
